# Supplementary material for: The ATPase SRCAP is associated with the mitotic apparatus, uncovering novel molecular aspects of Floating-Harbor syndrome
Source: BMC Biol. 2021 Sep 2;19:184. doi: 10.1186/s12915-021-01109-x (PMC8414691; doi:10.1186/s12915-021-01109-x)
Supplement: Supplementary file 1 — Additional file 1: Table S1. List of primary antibodies (30 kb .xls) [file 12915_2021_1109_MOESM1_ESM.xlsx]

## Sheet: Mitotic Defects (HeLa cells)
		SRCAP
		Mock	RNAi
Metaphase	MuS	4,38 ± 2,58a	6,21 ± 4,43
	CM	15,31 ± 14,45	57,36 ± 16,78*
Telophase	MC	2,16 ± 0,49	14,21 ± 3,74*
	LIB	1,87 ± 0,67	28,69 ± 9,21*
	CB	6,00 ± 1,97	8,45 ±4,96*
MuS = Multipolar Spindles; CM = Cromosome Misalignments; MC = Multinucleated Cells; LIB = Long Intercellunar Bridges; CB = Chromatin Bridges
aAll results are expressed as mean ± SD values from at least three independent replicate experiments
*=P < 0.05, compared with the Mock group

## Sheet: Mislocalization (HeLa cells)
	Mock	SRCAP
Cit-K	2,04 ± 2,65a	4,80 ± 0,75
MKLP2	3,03 ± 2,90	39,84 ± 15,78*
Aurora B	4,81 ± 5,90	56,5 ± 26,16*
INCENP	9,28 ± 3,40	60,90 ± 11,93*
MKLP1	0,37 ± 0,57	36,78 ± 1,52*
PLK1	3,86 ± 6,06	36,91 ± 27*
Cep55	3,33 ± 1,15	8,27 ± 1,61*
Anillin	11,26 ± 5,66	31,38 ± 9,67*
Alix	5,83 ± 1,06	29,15 ± 6,48*
Spastin	12,4 ± 3,18	29,90 ± 13,43*
aAll results are expressed as mean ± SD values from at least three independent replicate experiments
*=P < 0.05, compared with the Mock group

## Sheet: ZM447439 (Aurora B inhibitor)
	DMSO	ZM447439
SRCAP	0,50 ± 0,58a	2,00 ± 2,83
MKLP1	0,50 ± 0,58	41,50 ± 0,71*
Aurora B	0	0
aAll results are expressed as mean ± SD values from at least three independent replicate experiments
*=P < 0.05, compared with the Mock group

## Sheet: Antibodies
Epitope	Reacts	Host	MW (kDa)	WB	IF	Description	Supplier	Catalog Number
Alix	Human	Ms	96		1:100	Alix Antibody (3A9)	SantaCruz	sc-53538
Anillin	Human	Rb	130		1:500	Anillin Antibody	Bethyl	A301-406A
AuroraB	Human	Rb	39	1:2000	1:1000	Anti-Aurora B antibody	Abcam	ab3254
AuroraB	Human	Ms	39	1:1000	1:100	AIM-1	BD Transduction Laboratories™	611083
CEP55	Human	Ms	55	1:1000	1:100	Anticorpo CEP55 (B-8)	SantaCruz	sc-374051
CIT-K	Human	Ms	240	1:2000	1:250	Purified Mouse Anti-CRICK	BD Transduction Laboratories™	611376
CREST	Human	Hu			1:100	Human anti-centromere/kinetochore dereived from human CREST patient serum	Antibodies Incorporated	15-234
Domino A	Drosophila	Rt	350	1:1000	1:100		ML. Ruhf
H3S10phospho	Drosophila/Human	Rb	18	1:500	1:100		A. Losada
INCENP	Human	Rb	120	1:500	1:100	INCENP (P240) Antibody	Cell Signaling	2807
ISWI	Human	Rb	150	1 µg/ml	1 µg/ml		T. Hirano
MKLP1	Human	Ms	110		1:100	Anti-MKLP1 Antibody	Abcam	ab23956
MKLP2	Human	Rb	100	1:1000	1:250		Thomas Mayer
PLK1	Human	Ms	70	1:2000	1:200	Monoclonal Anti-PLK1 (STPK13) produced in mouse, clone 2G12	Sigma-Aldrich	WH0005347M1
Spastin	Human	Ms	54/67		1:100	Spastin Antibody (Sp 3G11/1)	SantaCruz	sc-53443
Spd2	Drosophila	Rb	125		1:3500		M.Gatti
SRCAP	Human	Rb	350		1:100	SRCAP (T-15)	SantaCruz	sc-133312
SRCAP	Human	Rb	350	1:1000	1:200	C-terminal SRCAP peptide (SSAPPSLAGPAVSHRGRKAKT)	Kerafast (Chrivia)	ESL103
αTubulin	Drosophila/Human	Ms	50	1:20000	1:500	Monoclonal DM1A	Sigma-Aldrich	T9026
αTubulin	Drosophila/Human	Rb	50		1:2000	Anti-alpha Tubulin antibody - Microtubule Marker	Abcam	ab18251
βActin	Drosophila/Human	Ms	42	1:10000		Beta-Actin Antibody - mouse monoclonal antibody	Abgent	AM102b
