# Supplementary material for: The ATPase SRCAP is associated with the mitotic apparatus, uncovering novel molecular aspects of Floating-Harbor syndrome
Source: BMC Biol. 2021 Sep 2;19:184. doi: 10.1186/s12915-021-01109-x (PMC8414691; doi:10.1186/s12915-021-01109-x)
Supplement: Supplementary file 8 — Additional file 8: Table S2. Secondary antibodies list (20 kb .xls) [file 12915_2021_1109_MOESM8_ESM.xlsx]

## Sheet: Mitotic Defects (HeLa cells)
		SRCAP
		Mock	RNAi
Metaphase	MuS	4,38 ± 2,58a	6,21 ± 4,43
	CM	15,31 ± 14,45	57,36 ± 16,78*
Telophase	MC	2,16 ± 0,49	14,21 ± 3,74*
	LIB	1,87 ± 0,67	28,69 ± 9,21*
	CB	6,00 ± 1,97	8,45 ±4,96*
MuS = Multipolar Spindles; CM = Cromosome Misalignments; MC = Multinucleated Cells; LIB = Long Intercellunar Bridges; CB = Chromatin Bridges
aAll results are expressed as mean ± SD values from at least three independent replicate experiments
*=P < 0.05, compared with the Mock group

## Sheet: Mislocalization (HeLa cells)
	Mock	SRCAP
Cit-K	2,04 ± 2,65a	4,80 ± 0,75
MKLP2	3,03 ± 2,90	39,84 ± 15,78*
Aurora B	4,81 ± 5,90	56,5 ± 26,16*
INCENP	9,28 ± 3,40	60,90 ± 11,93*
MKLP1	0,37 ± 0,57	36,78 ± 1,52*
PLK1	3,86 ± 6,06	36,91 ± 27*
Cep55	3,33 ± 1,15	8,27 ± 1,61*
Anillin	11,26 ± 5,66	31,38 ± 9,67*
Alix	5,83 ± 1,06	29,15 ± 6,48*
Spastin	12,4 ± 3,18	29,90 ± 13,43*
aAll results are expressed as mean ± SD values from at least three independent replicate experiments
*=P < 0.05, compared with the Mock group

## Sheet: ZM447439 (Aurora B inhibitor)
	DMSO	ZM447439
SRCAP	0,50 ± 0,58a	2,00 ± 2,83
MKLP1	0,50 ± 0,58	41,50 ± 0,71*
Aurora B	0	0
aAll results are expressed as mean ± SD values from at least three independent replicate experiments
*=P < 0.05, compared with the Mock group

## Sheet: Secondary Antibodies
React	Conjugation	Host	Description	Diluition	Supplier	Catalog Number
Human	FITC	Donkey	Donkey anti-human IgG (H+L) Cross-Adsorbed Secondary Antibody, Alexa Fluor 488	1:200	Jackson ImmunoResearch	709-545-149
Mouse	488	Chicken	Chicken anti-Mouse IgG (H+L) Cross-Adsorbed Secondary Antibody, Alexa Fluor 488	1:200	Invitrogen	A21200
Mouse	555	Goat	Goat anti-mouse IgG Secondary Antibody Alexa Fluor 555	1:200	Invitrogen	A21422
Mouse	HRP	Goat	goat anti-rabbit IgG-HRP	1:1000	Santa Cruz	sc-2005
Rabbit	488	Chicken	Chicken anti-Rabbit IgG (H+L) Cross-Adsorbed Secondary Antibody, Alexa Fluor 488	1:200	Invitrogen	A21441
Rabbit	555	Goat	F(ab')2-Goat anti-Rabbit IgG (H+L) Cross-Adsorbed Secondary Antibody, Alexa Fluor 555	1:200	Invitrogen	A21430
Rabbit	FITC	Goat	Anti-Rabbit IgG (whole molecule)–FITC antibody produced in goat	1:200	Sigma-Aldrich	F0382
Rabbit	HRP	Goat	Goat anti rabbit IgG (H&L) conjugate HRP (1 mg)	1:5000	ImmunoReagents	GTXRB-003-DHRPX
Rat	FITC	Goat	Goat anti-rat IgG-FITC Secondary Antibody	1:200	Santa Cruz	sc-2011
Rat	550	Donkey	Rat IgG (H+L) cross adsorbed antibody, DyLight 550	1:200	Bethyl	A110-337D3
