# Supplementary material for: The ATPase SRCAP is associated with the mitotic apparatus, uncovering novel molecular aspects of Floating-Harbor syndrome
Source: BMC Biol. 2021 Sep 2;19:184. doi: 10.1186/s12915-021-01109-x (PMC8414691; doi:10.1186/s12915-021-01109-x)
Supplement: Supplementary file 9 — Additional file 9: Raw data for Table 1. [file 12915_2021_1109_MOESM9_ESM.xlsx]

## Sheet: Table1 - Defects
	Multipolar Spindle				TOT				Chromosome Misalignment				TOT				Abnormal Spindle Morphology			TOT			Chromatin Bridges								TOT								Long Intercellular Bridges							TOT
	First	Second	Third	Forth	First	Second	Third	Forth	First	Second	Third	Forth	First	Second	Third	Forth	First	Second	Third	First	Second	Third	First	Second	Third	Forth	Fifth	Sixth	Seventh	Eighth	First	Second	Third	Forth	Fifth	Sixth	Seventh	Eighth	First	Second	Third	Forth	Fifth	Sixth	Seventh	First	Second	Third	Forth
Mock (H2O)	1	0	1	1	16	13	20	16	1	0	6	4	16	13	20	16	2	2	2	104	97	72	9	10	2	6	5	7	9	7	150	150	150	78	79	117	129	100	2	1	2	2	2	2	4	108	121	113	106
Mock (Scramble)	0	0	0		1	10	8		0	1	0		1	10	8		0	0	0	1	10	8	2	0	0						68	100	128					128	9	9	10					120	96	128
SRCAP RNAi A	1	1	2	1	28	37	33	8	19	12	22	5	28	37	33	8	26	36	33	89	109	120	17	17	3	5	5	19	14	2	150	150	150	62	84	117	131	100	33	37	42	32	31	21	14	102	103	106	103
SRCAP RNAi B	0	0	0		21	10	28		3	6	9		6	10	28		1	0	7	6	10	28	17	17	3	5	5	19	14	2	150	150	150	62	84	117	131	100	24	23	35					120	96	128
	Multipolar Spindle								Chromosome Misalignment								Abnormal Spindle Morphology						Chromatin Bridges																Long Intercellular Bridges
	First	Second	Third	Forth		Mean	SD	N	First	Second	Third	Forth		Mean	SD	N	First	Second	Third	Mean	SD	N	First	Second	Third	Forth	Fifth	Sixth	Seventh	Eighth						Mean	SD	N	First	Second	Third	Forth	Fifth	Sixth	Seventh
Mock (H2O)	6.25	0	5	6.25		4.375	2.57694	4	6.25	0	30	25		15.3125	14.4473	4	1.92308	2.06186	2.77778	2.25424	0.458679	3	6	6.66667	1.33333	7.69231	6.32911	5.98291	6.97674	7						5.99763	1.96936	8	1.85185	0.826446	1.76991	1.88679	1.76991	1.90476	3.05344
Mock (Scramble)	0	0	0			0	0	3	0	10	0			3.33333	5.7735	3	0	0	0	0	0	3	2.94118	0	0											0.980392	1.69809	3	7.5	9.375	7.8125
SRCAP RNAi A	3.57143	2.7027	6.06061	12.5		6.20868	4.42906	4	67.8571	32.4324	66.6667	62.5		57.3641	16.779	4	29.2135	33.0275	27.5	29.9137	2.8295	3	11.3333	11.3333	2	8.06452	5.95238	16.2393	10.687	2						8.45124	4.95547	8	32.3529	35.9223	39.6226	31.068	29.2453	18.5841	14
SRCAP RNAi B	0	0	0			0	0	3	50	60	33.6929			47.8976	5.90533	3	16.6667		25	20.8333	5.89256	2	11.3333	11.3333	2	8.06452	5.95238	16.2393	10.687	2						8.45124	4.95547	8	20	23.9583	27.3438
[truncated: 13 more columns]
