# Supplementary material for: The ATPase SRCAP is associated with the mitotic apparatus, uncovering novel molecular aspects of Floating-Harbor syndrome
Source: BMC Biol. 2021 Sep 2;19:184. doi: 10.1186/s12915-021-01109-x (PMC8414691; doi:10.1186/s12915-021-01109-x)
Supplement: Supplementary file 10 — Additional file 10: Raw data for Table 2. [file 12915_2021_1109_MOESM10_ESM.xlsx]

## Sheet: Table2 - SRCAP Mislocalizations
	Mock								TOT								SRCAP RNAi					TOT
	First	Second	Third	Forth	Fifth	Sixth	Seventh	Eighth	First	Second	Third	Forth	Fifth	Sixth	Seventh	Eighth	First	Second	Third	Forth	Fifth	First	Second	Third	Forth	Fifth
Citron Kinase	1	1	3	5	1				141	178	185	75	156				5	7	6			117	131	125
MKLP2	5	4	1	2					69	161	135	121					32	23	69			62	105	150
Aurora B	0	0	0	5	8	13	9		111	165	109	139	100	81	150		39	57	56			52	137	106
INCENP	4	7	19	7					71	98	157	57					60	58	95			84	121	150
MKLP1	2	0	0	0	0	1			187	152	156	143	100	88			32	45	39			87	132	114
PLK1	0	0	0	0	0	8	5	16	115	128	144	128	136	83	95	100	18	56	37			101	100	100
Cep55	2	4	4						100	100	100						3	10	8			44	100	100
Anillin	27	26	13	41	9	22			240	188	200	200	200	200			34	20	16	39	53	98	44	52	200	200
Alix	18	12	8						240	200	200						8	18	10				22	66	42
Spastin	26	22	31						240	200	200						22	7	12				49	37	46
	Mock																SRCAP RNAi
	First	Second	Third	Forth	Fifth	Sixth	Seventh	Eighth						Mean	SD	N	First	Second	Third	Forth	Fifth			Mean	SD	N
Citron Kinase	0.70922	0.561798	1.62162	6.66667	0.641026									2.04007	2.62175	5	4.2735	5.34351	4.8					4.80567	0.756609	3
MKLP2	7.24638	2.48447	0.740741	1.65289										3.03112	2.899	4	51.6129	21.9048	46					39.8392	15.7832	3
Aurora B	0	0	0	3.59712	8	16.0494	6							4.80664	5.89908	7	75	41.6058	52.8302					56.4787	16.9934	3
INCENP	5.6338	7.14286	12.1019	12.2807										9.28982	3.4073	4	71.4286	47.9339	63.3333					60.8986	11.9351	3
MKLP1	1.06952	0	0	0	0	1.13636								0.367647	0.569948	6	36.7816	34.0909	34.2105					36.7816	1.52012	3
PLK1	0	0	0	0	0	9.63855	5.26316	16						3.86271	6.06204	8	17.8218	56	37					36.9406	26.9961	3
Cep55	2	4	4											3.33333	1.1547	3	6.81818	10	8					8.27273	1.60835	3
Anillin	11.25	13.8298	6.5	20.5	4.5	11								11.2633	5.664	6	34.6939	45.4545	30.7692	19.5	26.5			31.3835	9.67466	5
Alix	7.5	6	4											5.83333	1.06066	3	36.3636	27.2727	23.8095					29.1486	6.48388	3
Spastin	10.8333	11	15.5											12.4444	2.6475	3	44.898	18.9189	26.087					29.9679	13.4173	3
