# Supplementary material for: The ATPase SRCAP is associated with the mitotic apparatus, uncovering novel molecular aspects of Floating-Harbor syndrome
Source: BMC Biol. 2021 Sep 2;19:184. doi: 10.1186/s12915-021-01109-x (PMC8414691; doi:10.1186/s12915-021-01109-x)
Supplement: Supplementary file 11 — Additional file 11: Raw data for Table 3. [file 12915_2021_1109_MOESM11_ESM.xlsx]

## Sheet: Table3 - Domino Defects
	Mock			TOT			Domino RNAi			TOT
	First	Second	Third	First	Second	Third	First	Second	Third	First	Second	Third
MS	2	3	3	23	22	27	3	19	7	13	33	12
CM	0	2	1	23	22	28	4	5	2	13	33	12
CB	0	0	0	83	86	82	4	3	0	66	56	26
LIB	1	1	1	81	41	61	18	1	8	69	29	31
MC	14	9	16	1110	1478	996	80	118	176	1004	878	1154
	Mock						Domino RNAi
	First	Second	Third	Mean	SD	N	First	Second	Third	Mean	SD	N
MS	8.69565	13.6364	11.1111	11.1477	2.47056	3	23.0769	57.5758	58.3333	46.3287	20.1402	3
CM	0	9.09091	3.57143	4.22078	4.58011	3	30.7692	15.1515	16.6667	20.8625	8.61289	3
CB	0	0	0	0	0	3	6.06061	5.35714	0	3.80592	0.497424	3
LIB	1.23457	2.43902	1.63934	1.77098	0.612923	3	26.087	3.44828	25.8065	18.4472	12.9902	3
MC	1.26126	0.608931	1.60643	1.15887	0.506568	3	7.96813	13.4396	15.2513	12.2197	3.79175	3
